# Supplementary material for: U-Shaped Association between Waist-to-Hip Ratio and All-Cause Mortality in Stage 3–5 Chronic Kidney Disease Patients with Body Mass Index Paradox
Source: J Pers Med. 2021 Dec 13;11(12):1355. doi: 10.3390/jpm11121355 (PMC8703404; doi:10.3390/jpm11121355)
Supplement: Supplementary file 1 [file jpm-11-01355-s001.zip]

Archive with 1 entries (1 files):
- Supplementary tables 1-7.pdf
